# Supplementary material for: Runx-mediated regulation of CCL5 via antagonizing two enhancers influences immune cell function and anti-tumor immunity
Source: Nat Commun. 2020 Mar 26;11:1562. doi: 10.1038/s41467-020-15375-w (PMC7099032; doi:10.1038/s41467-020-15375-w)
Supplement: Supplementary file 4 — Source Data [file 41467_2020_15375_MOESM4_ESM.xlsx]

## Sheet: Fig 1a
	CD4+ Th0 CBFßF/F				CD4+ Th0 CBFßF/F; Cd4-cre				CD8+ Tc CBFßF/F				CD8+ Tc CBFßF/; Cd4-cre
IL-3	0.3	1.7	1.2		0.1	1.3	0.9		0.4	2.5	3.2		0.1	3.5	1.7
IL-4	12	8.6	13.2		142.1	99.9	106.8		2	1.2	2.7		1.3	3.8	3.3
IFNγ	22.1	5.4	8.2		40.7	17.9	35		223	179.1	203.4		179.2	144.5	210.9
Ccl3	3.4	7.4	6		157.4	45.2	109.1		7.5	5.2	1.8		42.5	22.4	72.4
Ccl4	3.4	3.3	7.5		22.5	88.7	76.6		6.5	3.3	8.9		41.2	51.5	62.3
Ccl5	7.9	9.8	12.5		65	95	136		130.6	155.5	194		285	296	366

## Sheet: Fig 1b
CD4+ CD8-	CD4- CD8+	CD4+ CD8-	CD4- CD8+	CD4+ CD8-	CD4- CD8+
1.48	3.82	1.01	12.8	13.1	19.8
0.56	2.24	3.02	10.3	2.49	19.3
0.42	2.77	4.16	13.2	2.22	12.9
0.82	5.32	5.33	10.01	5.62	16.41
0.81	3.12	4.44	11.2	7.23	15.42
0.73	3.56			8.62	17.4

## Sheet: Fig 2b
Non-Tg CD4	Non-Tg CD8	WT CD4	WT CD8	KO CD4	KO CD8
0.14	0.11	2.09	6.02	0.1	0.1
0.11	0.13	1.78	4.41	0.1	0.14
		1.42	6.21	0.1	0.12
		1.23	5.57	0.1	0.11
		1.66	4.56	0.11	0.1
				0.1	0.12
				0.1	0.11

## Sheet: Fig 2c
WT CD4	WT CD8	KO CD4	KO CD8
0.73	3.75	4.02	11.8
0.55	2.88	2.62	8.85
0.41	1.91	2.1	6.63

## Sheet: Fig 2d
CCL5-GFP BAC Tg CD8+	CCL5-GFP BAC Tg; CBFβF/F; Cd4-cre CD8+	CCL5-GFP; Ccl5RBR-M/M BAC Tg
0.36	4.12	2.83
0.87	6.2	2.58
0.71	7.74	7.5
0.04	10.91	6.8
1.09	10.45

## Sheet: Fig 3b
WT	MemEnh -/-	CBFβ F/F Cd4-cre	CBFβ F/F Cd4-cre MemEnh -/-
2.16	0.35	10.6	2.87
2.78	0.27	12.43	2.11
1.95	0.12	14.52	1.78
2.83	0.29	9.86	3.13
2.22	0.18	14.1	2.54

## Sheet: Fig 3c
Left panel			Right panel
WT GD	PE GD		WT NK	PE NK
0.24	0.0065		2.45985	0.050971
0.328571	0.0056		5.13978	0.058376
0.169231	0.0052		3.92105	0.050542
0.233333	0.0055		7.84444	0.049875

## Sheet: Fig 4c
		AS - S1					AS - S2					AS - S3
WT ex vivo CD4+		0.06	0.051	0.044	0.012		0.021	0.005	0.148	0.024		0.009	0.002	0.015	0.011
WT ex vivo CD8+		0.013	0.02	0.027	0.026		0.023	0.04	0.028	0.03		0.006	0.007	0.012	0.006
WT activated CD4+		0.179	0.037	0.02	0.099		0.025	0.063	0.034	0.016		0.006	0.015	0.003	0.012
WT activated CD8+		0.434	0.211	0.291	0.228		0.615	1	0.245	0.208		0.004	0.005	0.025	0.01
SATB1 KO activated CD8+		0.065	0.039	0.036	0.029		0.023	0.022	0.03	0.021		0.005	0.003	0.008	0.003
ActEnh KO activated CD8+		0.023	0.072	0.051	0.114		0.048	0.033	0.087	0.032		0.002	0.008	0.018	0.01
WT activated CD4+		0.14	0.129	0.075	0.045		0.186	0.16	0.056	0.042		0.018	0.045	0.122	0.053
WT activated CD8+		0.367	0.182	0.443	0.486		0.734	0.487	0.664	0.562		0.125	0.068	0.034	0.023
CBFβKO activated CD4+		0.128	0.097	0.167			0.163	0.156	0.142			0.056	0.044	0.068
CBFβKO activated CD8+		0.521	0.234	0.425			0.604	0.412	0.356			0.018	0.024	0.032

## Sheet: Fig 4d
WT	KO1	KO2
7.03	1.75	10.42
9.64	4.09	12.34
7.18	4.17	11.85
7.53	3.54	8.7
6.86	3.6
5.61	4.69
5.11

## Sheet: Fig 4e
WT	KO1	KO2
3.23	3.98	9.06
2.95	3.21	12.45
2.77	2.64	10.11
2.54	2.32	8.1
2.12	2.65
3.92	1.99

[truncated: 18 more sheets: Fig 5b, Fig 5c, Fig 5d, Fig 6a, Fig 6b, Fig 6c, Fig 6f, Fig 7a, Fig 7c, Fig 7d, Sup Fig 1ab, Sup Fig 2a, Sup Fig 2b, Sup Fig 4a, Sup Fig 4dCcl1_x0009_0.06_x0009_0.04_x0009_0.09_x0009_0, Sup Fig 5c, Sup Fig 5a, Sup Fig 5b]
